# Supplementary material for: Flexible Graphene Paper Modified Using Pt&Pd Alloy Nanoparticles Decorated Nanoporous Gold Support for the Electrochemical Sensing of Small Molecular Biomarkers
Source: Biosensors (Basel). 2024 Apr 3;14(4):172. doi: 10.3390/bios14040172 (PMC11048118; doi:10.3390/bios14040172)
Supplement: Supplementary file 1 [file biosensors-14-00172-s001.zip]

Archive with 1 entries (1 files):
- biosensors-2885990-supplementary.pdf
